# Supplementary material for: Vav1 Fine Tunes p53 Control of Apoptosis versus Proliferation in Breast Cancer
Source: PLoS One. 2013 Jan 14;8(1):e54321. doi: 10.1371/journal.pone.0054321 (PMC3544807; doi:10.1371/journal.pone.0054321)
Supplement: Table S3 — Vav1 expression in breast cancer tissue array. The table details the various cancer tissues used in the study including their receptor expression (ER, PR, and HER2 from – to +++) and cancer staging (TNM) according to the manufecturere's information. Also, included is the level of Vav1 protein expression calculated as detailed in the Material and Methods section. (XLS) [file pone.0054321.s004.xls]

## Sheet: גיליון1
Table S3: Vav1 expression in breast cancer tissue array
histology	stage(TNM)	ER	PR	HER2	Vav1 staining
ductal carcinoma in situ	TIS N0M0	-	-	+++	0.835768
invasive ductal carcinoma	T2N0M0	+	-	+++	0.410659
invasive ductal carcinoma	T2N0M0	++	++~+++	+~++	0.543174
invasive ductal carcinoma	T2N0M0	-	-	-	0.575574
invasive ductal carcinoma	T2N0M0	-	-	-	0.619932
invasive ductal carcinoma	T3N3M0	-	-	-	0.710139
invasive ductal carcinoma	T3N0M0	-	-	+++	0.753762
invasive ductal carcinoma	T2N0M0	++	-	-	0.808808
invasive ductal carcinoma	T2N0M0	-	-	+++	0.899003
invasive ductal carcinoma	T2N1M0	+	-	+++	0.904865
invasive ductal carcinoma	T4N0M0	+	-	-	0.929251
invasive ductal carcinoma	T2N0M0	+++	+	-	1.03174
invasive ductal carcinoma	T3N0M0	++	+	+~++	1.12446
invasive ductal carcinoma	T2N0M0	-	-	+++	1.18026
invasive ductal carcinoma	T2N0M0	+	++	-	1.27954
invasive ductal carcinoma	T2N0M0	-	-	+++	1.44216
invasive ductal carcinoma	T2N0M0	-	-	+++	1.4432
invasive ductal carcinoma	T2N2M0	-	-	+++	1.51785
invasive ductal carcinoma	T4N2M1	+++	-	-	1.59804
invasive ductal carcinoma	T2N2M0	+	++	++~+++	1.68359
invasive ductal carcinoma	T3N2M0	++~+++	++	+	1.69142
invasive ductal carcinoma	T4N2M0	-	-	-	1.75579
invasive ductal carcinoma	T2N0M0	-	-	++	1.89568
invasive ductal carcinoma	T2N2M0	-	+++	-	1.9594
invasive ductal carcinoma	T4N0M0	-	-	-	2.04283
invasive ductal carcinoma	T2N0M0	-	-	+	2.09255
invasive ductal carcinoma	T2N0M0	+	-	++~+++	2.15985
paget's disease	TIS N0M0	-	-	+++	2.27244
invasive ductal carcinoma	T2N0M0	-	-	+++	2.4197
invasive ductal carcinoma	T3N1M0	-	-	-	2.48154
invasive ductal carcinoma	T2N0M0	++	+++	+	2.50117
invasive ductal carcinoma	T3N0M0	+	++~+++	+	2.58472
invasive ductal carcinoma	T1N0M0	-	-	+++	2.8613
invasive ductal carcinoma	T1N0M0	+++	+++	-	3.04196
ductal carcinoma in situ	TIS N0M0	++	+++	++	3.16782
invasive ductal carcinoma	T4N3M1	-	-	-	3.19484
invasive ductal carcinoma	T4N3M0	++	+~++	++	3.57134
invasive ductal carcinoma	T2N0M0	-	-	+~++	3.58546
invasive ductal carcinoma	T2N1M0	-	-	+++	3.91594
invasive ductal carcinoma	T2N0M0	+++	+++	+~++	4.21302
invasive ductal carcinoma	T2N0M0	+	-	+++	4.36962
invasive ductal carcinoma	T2N0M0	++	-	+	4.47262
invasive ductal carcinoma	T4N3MX	-	-	++	4.63474
invasive ductal carcinoma	T2N2M0	-	-	+++	4.84319
invasive ductal carcinoma	T4N2M0	++	+++	-	5.16285
invasive ductal carcinoma	T2N0M0	-	-	+++	5.26448
invasive ductal carcinoma	T3N1M1	+	+	+	5.37089
invasive ductal carcinoma	T3N3M0	++	++	++~+++	6.19344
invasive ductal carcinoma	T4N2M0	-	-	-	6.64439
invasive ductal carcinoma	T3N2M0	-	-	-	6.84742
invasive ductal carcinoma	T2N0M0	-	++	-	7.1806
invasive ductal carcinoma	T2N0M0	+++	-	-	7.23601
invasive ductal carcinoma	T2N0M0	++	++	+	7.53081
invasive ductal carcinoma	T3N1M0	-	-	+~++	7.62119
invasive ductal carcinoma	T2N2M0	-	-	+++	10.8079
invasive ductal carcinoma	T2N0M0	-	-	++~+++	11.5502
invasive ductal carcinoma	T3N0M0	+	+	-	14.6546
invasive ductal carcinoma	T2N1M0	-	-	-	17.8805
invasive ductal carcinoma	T2N0M0	-	-	-	30.2309
invasive ductal carcinoma	T3N1M0	-	-	-	35.0643
invasive ductal carcinoma	T4N2M1	++~+++	+	+	50.1328
invasive ductal carcinoma	T2N0M0	+++	+++	+~'++	83.2751
invasive ductal carcinoma	T2N0M0	++	+	-	115.115
invasive ductal carcinoma	T2N0M0	++	+++	+++	127.347
