# Supplementary material for: Vav1 Fine Tunes p53 Control of Apoptosis versus Proliferation in Breast Cancer
Source: PLoS One. 2013 Jan 14;8(1):e54321. doi: 10.1371/journal.pone.0054321 (PMC3544807; doi:10.1371/journal.pone.0054321)
Supplement: Table S4 — Vav1 (mRNA and protein) and Cbl-c (mRNA) expression in various breast cancer cell lines. The mRNA and protein expression level of Vav1 and mRNA expression of Cbl-c as assessed in our experiments (−; +/−; ++) in various human breast cancer cell lines used in our experiments. (XLS) [file pone.0054321.s005.xls]

## Sheet: גיליון1
Table S4: Vav1 (mRNA and protein) and Cbl-c (mRNA) expression in various breast cancer cell lines
Cell line	Vav1 mRNA	Vav1 protein	Cbl-c mRNA
AU565	++	-	++
SK-BR-3	++	-	+
MCF-7	-	-	-
MCF-10A	-	-	-
MDA-MB-231	-	-	-
MDA-MB-361	-	-	-
MDA-MB-436	-	-	-
MDA-MB-453	-	-	-
MDA-MB-468	+	+/-	++
BT-474	-	-	-
T47D	++	-	+
ZR-75-1	-	-	-
HCC1954	++	+/-	-
